# Supplementary material for: Seeing the wood despite the trees: Exploring human disturbance impact on plant diversity, community structure, and standing biomass in fragmented high Andean forests
Source: Ecol Evol. 2021 Feb 1;11(5):2110–72. doi: 10.1002/ece3.7182 (PMC7920791; doi:10.1002/ece3.7182)
Supplement: Supplementary file 1 — Table S1 [file ECE3-11-2110-s001.xlsx]

## Sheet: responses-predictors
Response				Coefficients:						Pseudo.R.squared			Likelihood Ratio test
	TSR	best model	family	variable	Estimate	Std. Error	t value	Pr(>|t|)	AIC	McFadden	Cox and Snell (ML)	Nagelkerke	Df.diff	LogLik.diff	Chisq	p.value
		TSR~slope+north+logg+house_dist	family=gaussian(link=log)	(Intercept)	2.76395	0.03876	71.3	<2e-16		0.0451143	0.265434	0.265719	-4	-6.4103	12.821	0.012186
				slope	-0.10627	0.04148	-2.562	0.0163
				north	0.07867	0.04053	1.941	0.0627
				logg	-0.09078	0.04446	-2.042	0.0511
				house_dist	-0.06916	0.03754	-1.843	0.0764
	Tpielou	best model	family	variable	Estimate	Std. Error	t value	Pr(>|t|)	AIC	McFadden	Cox and Snell (ML)	Nagelkerke	Df.diff	LogLik.diff	Chisq	p.value
		TPIELOU~slope+mean_T+house_dist +median_patc	family=gaussian(link=log)	(Intercept)	-0.30862	0.01901	-16.237	<0.0000001		-0.283538	0.414305	-0.0740139	-4	-8.5593	17.119	0.001833
				slope	-0.0511	0.02024	-2.525	0.0178
				mean_T	-0.03873	0.02077	-1.865	0.0731
				house_dist	-0.02923	0.01976	-1.48	0.1506
				median_patch	0.0323	0.01935	1.67	0.1066
	HSR	best model	family	variable	Estimate	Std. Error	t value	Pr(>|t|)	AIC	McFadden	Cox and Snell (ML)	Nagelkerke	Df.diff	LogLik.diff	Chisq	p.value
		HSR~cattle+cult_50m+house_dist+median_patch	family=gaussian(link=log)	(Intercept)	3.45841	0.03691	93.706	<2e-16		0.0637122	0.35315	0.353529	-4	-6.9703	13.941	0.0074874
				cattle	0.06224	0.04088	1.523	0.1395
				cult_50m	-0.08632	0.04467	-1.932	0.0639
				house_dist	-0.04153	0.03589	-1.157	0.2573
				median_patch	-0.12343	0.0528	-2.338	0.0271
	Hpielou	best model	family	variable	Estimate	Std. Error	t value	Pr(>|t|)	AIC	McFadden	Cox and Snell (ML)	Nagelkerke	Df.diff	LogLik.diff	Chisq	p.value
		HPIELOU~logg +mean_prec+age+path_dis	family=gaussian(link=log)	(Intercept)	-0.33717	0.02067	-16.315	<0.0000001		-0.231828	0.35264	-0.0638177	-4	-6.9577	13.915	0.0075703
				logg	0.04393	0.02261	1.943	0.0625
				mean_prec	0.04119	0.02431	1.694	0.1017
				age	-0.05239	0.02128	-2.462	0.0205
				path_dist	-0.02588	0.02652	-0.976	0.3378
	Tshann	best model	family	variable	Estimate	Std. Error	t value	Pr(>|t|)	AIC	McFadden	Cox and Snell (ML)	Nagelkerke	Df.diff	LogLik.diff	Chisq	p.value
		Tshann ~slope+mean_T+house_dist+cult_50	family=gaussian(link=log)	(Intercept)	0.70361	0.0254	27.699	<2e-16		0.75299	0.414253	0.814632	-4	-8.5579	17.116	0.0018354
				slope	-0.08664	0.02698	-3.211	0.0034
				mean_T	-0.02686	0.02873	-0.935	0.358
				house_dist	-0.04705	0.02583	-1.822	0.0796
				cult_50m	-0.04004	0.0287	-1.395	0.1744
	Hshann	best model	family	variable	Estimate	Std. Error	t value	Pr(>|t|)	AIC	McFadden	Cox and Snell (ML)	Nagelkerke	Df.diff	LogLik.diff	Chisq	p.value
		Hshann~track_dist+mean_prec+age+house_dist	family=gaussian(link=log)	(Intercept)	0.89579	0.02215	40.441	<2e-16		0.669964	0.440919	0.759986	-4	-9.3034	18.607	0.0009388
				track_dist	0.06937	0.02916	2.379	0.02468
				mean_prec	0.08776	0.02867	3.061	0.004944
				age	-0.10445	0.0238	-4.389	0.000157
				house_dist	-0.03438	0.02257	-1.523	0.139413
	TsesPD	best model	family	variable	Estimate	Std. Error	t value	Pr(>|t|)	AIC	McFadden	Cox and Snell (ML)	Nagelkerke	Df.diff	LogLik.diff	Chisq	p.value
		TsesPD ~cult_50m+mean_prec+protected+track_dist	family=gaussian(link=log)	(Intercept)	0.89756	0.06751	13.296	<0.0000001		0.152870	0.348572	0.371054	-4	-6.8574	13.715	0.0082631
				cult_50m	-0.09349	0.09479	-0.986	0.3327
				mean_prec	-0.02313	0.07821	-0.296	0.7697
				protected	-0.27384	0.11898	-2.301	0.0293
				track_dist	0.1062	0.1155	0.919	0.366
	HsesPD	best model	family	variable	Estimate	Std. Error	t value	Pr(>|t|)	AIC	McFadden	Cox and Snell (ML)	Nagelkerke	Df.diff	LogLik.diff	Chisq	p.value
		HsesPD~edge+track_dist+mean_prec+mean_T	family=gaussian(link=log)	(Intercept)	1.02324	0.06628	15.437	<0.0000001		0.104383	0.269437	0.283442	-4	-5.023	10.046	0.039659
				edge	-0.1071	0.07134	-1.501	0.14489
				track_dist	-0.14927	0.0922	-1.619	0.11709
				mean_prec	-0.08133	0.08416	-0.966	0.34241
				mean_T	-0.23025	0.07813	-2.947	0.00654
	TsesMPDABU	best model	family	variable	Estimate	Std. Error	t value	Pr(>|t|)	AIC	McFadden	Cox and Snell (ML)	Nagelkerke	Df.diff	LogLik.diff	Chisq	p.value
		TsesMPDABU~slope+mean_T +cattle_100+path_dist	family=gaussian(link=log)	(Intercept)	0.92597	0.05652	16.383	<0.0000001		0.12214	0.252624	0.278275	-4	-4.659	9.318	0.053625
				slope	-0.06963	0.06606	-1.054	0.3013
				mean_T	-0.13868	0.08664	-1.601	0.1211
				cattle_100	-0.18231	0.08772	-2.078	0.0473
				path_dist	0.06688	0.06456	1.036	0.3095
	HsesMPDABU	best model	family	variable	Estimate	Std. Error	t value	Pr(>|t|)	AIC	McFadden	Cox and Snell (ML)	Nagelkerke	Df.diff	LogLik.diff	Chisq	p.value
		HsesMPDABU ~slope +logg+house_dist+age	family=gaussian(link=log)	(Intercept)	0.83348	0.07988	10.434	<0.0000001		0.172752	0.415291	0.43475	-4	-8.5862	17.172	0.0017893
				slope	0.14202	0.07396	1.92	0.06544
				logg	0.08866	0.07522	1.179	0.24885
				house_dist	-0.23489	0.07814	-3.006	0.00566
				age	0.20715	0.0897	2.309	0.02881
	TsesMNTDABU	best model	family	variable	Estimate	Std. Error	t value	Pr(>|t|)	AIC	McFadden	Cox and Snell (ML)	Nagelkerke	Df.diff	LogLik.diff	Chisq	p.value
		TsesMNTDABU~cult_50m+track_dist +cattle_100+slop	family=gaussian(link=log)	(Intercept)	0.92154	0.06663	13.83	<0.0000001		0.127567	0.302391	0.321500	-4	-5.7615	11.523	0.021274
				cult_50m	-0.18883	0.10308	-1.832	0.078
				track_dist	0.13293	0.08541	1.556	0.1313
				cattle_100	-0.14942	0.07964	-1.876	0.0715
				slope	-0.15013	0.07643	-1.964	0.0599
	HsesMNTDABU	best model	family	variable	Estimate	Std. Error	t value	Pr(>|t|)	AIC	McFadden	Cox and Snell (ML)	Nagelkerke	Df.diff	LogLik.diff	Chisq	p.value
		HsesMNTDABU~edge +cattle_100+cult_50m+protected	family=gaussian(link=log)	(Intercept)	0.6657	0.1072	6.211	1.22e-06		0.139841	0.359632	0.375118	-4	-7.1314	14.263	0.0065019
				edge	-0.3133	0.1264	-2.478	0.0198
				cattle_100	0.2229	0.1017	2.191	0.0373
				cult_50m	0.1932	0.1093	1.768	0.0884
				protected	-0.348	0.1521	-2.289	0.0302
	FDiv	best model	family	variable	Estimate	Std. Error	t value	Pr(>|t|)	AIC	McFadden	Cox and Snell (ML)	Nagelkerke	Df.diff	LogLik.diff	Chisq	p.value
		FDiv~north+mean_prec+logg+house_dist	family=gaussian(link=log)	(Intercept)	-0.19257	0.0155	-12.426	1.11e-12		-0.241602	0.396379	-0.0559837	-4	-8.0769	16.154	0.0028195
				north	-0.02383	0.01568	-1.519	0.1403
				mean_prec	-0.02576	0.01608	-1.602	0.1207
				logg	0.03078	0.01531	2.01	0.0545
				house_dist	-0.04446	0.01607	-2.767	0.0101
	FRic	best model	family	variable	Estimate	Std. Error	t value	Pr(>|t|)	AIC	McFadden	Cox and Snell (ML)	Nagelkerke	Df.diff	LogLik.diff	Chisq	p.value
		FRic~slope+north+cult_50m+ house_dist	family=gaussian(link=log)	(Intercept)	-4.07281	0.05576	-73.037	<2e-16		-0.126904	0.589519	-0.000529247	-4	-14.247	28.494	9.053e-06
				slope	-0.21709	0.04849	-4.477	0.000124
				north	0.15374	0.05335	2.882	0.007665
				cult_50m	-0.09498	0.05946	-1.597	0.121809
				house_dist	-0.12021	0.04899	-2.454	0.020875
	FEve	best model	family	variable	Estimate	Std. Error	t value	Pr(>|t|)	AIC	McFadden	Cox and Snell (ML)	Nagelkerke	Df.diff	LogLik.diff	Chisq	p.value
		FEve~logg+age+mean_T+protected	family=gaussian(link=log)	(Intercept)	-0.47359	0.02033	-23.296	<2e-16		-0.125731	0.253105	-0.0275516	-4	-4.6693	9.3386	0.053172
				logg	-0.05976	0.02832	-2.11	0.0443
				age	0.03096	0.02334	1.326	0.1959
				mean_T	-0.0553	0.0279	-1.982	0.0577
				protected	-0.02929	0.02313	-1.266	0.2162
	FDis	best model	family	variable	Estimate	Std. Error	t value	Pr(>|t|)	AIC	McFadden	Cox and Snell (ML)	Nagelkerke	Df.diff	LogLik.diff	Chisq	p.value
		FDis~edge+slope+house_dist+median_patch	family=gaussian(link=log)	(Intercept)	-1.44108	0.01565	-92.074	<2e-16		-0.137523	0.45849	-0.00536156	-4	-9.8143	19.629	0.00059115
				edge	0.03433	0.02006	1.711	0.0986
				slope	-0.04404	0.01919	-2.295	0.0297
				house_dist	-0.02533	0.01592	-1.591	0.1232
				median_patch	0.02258	0.01639	1.378	0.1797
	AGBplot	best model	family	variable	Estimate	Std. Error	t value	Pr(>|t|)	AIC	McFadden	Cox and Snell (ML)	Nagelkerke	Df.diff	LogLik.diff	Chisq	p.value
		AGBplot~slope+age+cattle+cult_50m	family= Gamma(link=log)	(Intercept)	1.7145	0.07224	23.734	<2e-16		0.150415	0.52161	0.525516	-4	-11.797	23.595	9.63e-05
				slope	-0.17248	0.07773	-2.219	0.035092
				age	0.31665	0.07803	4.058	0.000379
				cattle	0.23182	0.09783	2.37	0.025207
				cult_50m	-0.2307	0.09631	-2.395	0.023807

## Sheet: responses-secondary predictors
Response				Coefficients:					Pseudo.R.squared			Likelihood Ratio test
	HSR	best model	family	variable	Estimate	Std. Error	t value	Pr(>|t|)	McFadden	Cox and Snell (ML)	Nagelkerke	Df.diff	LogLik.diff	Chisq	p.value
		HSR~FDis+FDiv+FRic+n_sp.10DBH	family=gaussian(link=log)	(Intercept)	3.46255	0.03867	89.542	<2e-16	0.0451143	0.265434	0.265719	-4	-4.9356	9.8712	0.042654
				FDis	-0.08331	0.05329	-1.563	0.1296
				FDiv	0.10275	0.04743	2.167	0.0393
				FRic	0.0848	0.05236	1.619	0.117
				n_sp.10DBH	0.03145	0.04589	0.685	0.4989
	Hpielou	best model	family	variable	Estimate	Std. Error	t value	Pr(>|t|)	McFadden	Cox and Snell (ML)	Nagelkerke	Df.diff	LogLik.diff	Chisq	p.value
		HPIELOU~FDis+n_FST_ind_T+n_stems+TsesMPD	family=gaussian(link=log)	(Intercept)	-0.33664	0.02152	-15.64	<0.0000001	-0.18688	0.295693	-0.0535119	-4	-5.6087	11.217	0.024227
				FDis	-0.03134	0.02338	-1.341	0.1912
				n_FST_ind_T	0.03408	0.02516	1.355	0.1867
				n_stems	0.04537	0.02347	1.933	0.0638
				TsesMPD	0.05124	0.02495	2.054	0.0498
	Hshann	best model	family	variable	Estimate	Std. Error	t value	Pr(>|t|)	McFadden	Cox and Snell (ML)	Nagelkerke	Df.diff	LogLik.diff	Chisq	p.value
		Hshann~FDis+FRic+n_stems+ n_inv_sp_	family=gaussian(link=log)	(Intercept)	0.89802	0.02507	35.825	<2e-16	0.370602	0.275045	0.474078	-4	-5.1463	10.293	0.035776
				FDis	-0.07597	0.03485	-2.18	0.0382
				FRic	0.07827	0.03082	2.54	0.0172
				n_stems	0.031	0.02455	1.262	0.2176
				n_inv_sp_T	-0.0474	0.02916	-1.626	0.1156
	HsesPD	best model	family	variable	Estimate	Std. Error	t value	Pr(>|t|)	McFadden	Cox and Snell (ML)	Nagelkerke	Df.diff	LogLik.diff	Chisq	p.value
		HsesPD~FDis+FRic+n_FST_ind_T+TsesMPDABU	family=gaussian(link=log)	(Intercept)	1.00744	0.06489	15.525	<0.0000001	0.149233	0.361625	0.380422	-4	-7.1813	14.363	0.0062234
				FDis	-0.22282	0.07203	-3.094	0.00456
				FRic	0.17464	0.07007	2.492	0.01912
				n_FST_ind_T	0.15244	0.07016	2.173	0.03876
				TsesMPDABU	0.18361	0.07453	2.463	0.02042
	HsesMPDABU	best model	family	variable	Estimate	Std. Error	t value	Pr(>|t|)	McFadden	Cox and Snell (ML)	Nagelkerke	Df.diff	LogLik.diff	Chisq	p.value
		HsesMPDABU~FDiv+FRic+n_sp.10DBH+TsesMPDABU	family=gaussian(link=log)	(Intercept)	0.82655	0.07123	11.605	5.32e-12	0.261149	0.555694	0.581732	-4	-12.98	25.96	3.2242e-05
				FDiv	0.24527	0.08248	2.974	0.00613
				FRic	-0.2625	0.08501	-3.088	0.00463
				n_sp.10DBH	0.12922	0.079	1.636	0.11351
				TsesMPDABU	0.15706	0.05962	2.634	0.0138
	HsesMNTDABU	best model	family	variable	Estimate	Std. Error	t value	Pr(>|t|)	McFadden	Cox and Snell (ML)	Nagelkerke	Df.diff	LogLik.diff	Chisq	p.value
		HsesMNTDABU~n_sp.10DBH +n_trees+FRic +n_FST_ind	family=gaussian(link=log)	(Intercept)	0.6697	0.1065	6.288	9.93e-07	0.127161	0.333223	0.347572	-4	-6.4848	12.97	0.011425
				n_sp.10DBH	0.3259	0.1146	2.844	0.00839
				n_trees	0.2584	0.1172	2.206	0.0361
				FRic	-0.2239	0.1126	-1.989	0.05694
				n_FST_ind_T	0.2397	0.1056	2.269	0.03146
	AGBplot	best model	family	variable	Estimate	Std. Error	t value	Pr(>|t|)	McFadden	Cox and Snell (ML)	Nagelkerke	Df.diff	LogLik.diff	Chisq	p.value
		AGBplot~TsesMPD+n_large_trees+n_trees+X.n_CON_sp_T	family= Gamma(link=log)	(Intercept)	1.71401	0.07467	22.955	<2e-16	0.151863	0.524993	0.528924	-4	-11.911	23.822	8.6728e-05
				TsesMPD	-0.06882	0.11824	-0.582	0.56535
				n_large_trees	0.3635	0.112	3.246	0.00312
				n_trees	0.22454	0.10409	2.157	0.04005
				X.n_CON_sp_T	0.29929	0.1142	2.621	0.01423
